# Supplementary material for: Integration of Micro-Nano-Engineered Hydroxyapatite/Biochars with Optimized Sorption for Heavy Metals and Pharmaceuticals
Source: Nanomaterials (Basel). 2022 Jun 9;12(12):1988. doi: 10.3390/nano12121988 (PMC9227354; doi:10.3390/nano12121988)
Supplement: Supplementary file 1 [file nanomaterials-12-01988-s001.zip]

Archive with 1 entries (1 files):
- nanomaterials-1724735-supplementary.pdf
